# Supplementary material for: NOD2 Promotes Glioblastoma Progression Through Effects on Epithelial–Mesenchymal Transition and Cancer Stemness
Source: Biomedicines. 2025 Aug 21;13(8):2041. doi: 10.3390/biomedicines13082041 (PMC12383808; doi:10.3390/biomedicines13082041)
Supplement: Supplementary file 1 [file biomedicines-13-02041-s001.zip]

Archive with 2 entries (2 files):
- SupplementryTableS1.pdf
- SupplementryTableS2.pdf
